# Supplementary material for: Evaluation of hyper-attenuated S19 poliovirus strains for use in poliovirus neutralization assays
Source: PLoS One. 2026 Feb 23;21(2):e0343816. doi: 10.1371/journal.pone.0343816 (PMC12928590; doi:10.1371/journal.pone.0343816)
Supplement: S1 File — (XLSX) [file pone.0343816.s001.xlsx]

## Sheet: S19-S1 vs Sabin 1 Controls
Control IDs	Average S19-S1 Control Titers	Sabin 1 Control Titer
82/585	12.72	10.83
14/138	1.67	1.83
13/238	7.5	7.17
Rat +ve	3.33	3.17
Rat -ve	2.33	2.5
Statistics
Best-fit values
Slope	0.8236
Y-intercept	0.5618
X-intercept	-0.6821
1/slope	1.214
Std. Error
Slope	0.03177
Y-intercept	0.2189
95% Confidence Intervals
Slope	0.7225 to 0.9247
Y-intercept	-0.1349 to 1.259
X-intercept	-1.703 to 0.1492
Goodness of Fit
R squared	0.9956
Sy.x	0.2939
Is slope significantly non-zero?
F	671.9
DFn	DFd	1	3
P value	0.0001
Deviation from zero?	Significant
Equation	Y = 0.8236*X + 0.5618
Data
Number of X values	5
Maximum number of Y replicates	1
Total number of values	5
Number of missing values	0

## Sheet: S19-S2 vs Sabin 2 Controls
Control IDs	Average S19-S2 Control Titers	Sabin 2 Control Titers
82/585	11.17	10.83
14/138	1.33	1.83
13/238	8.33	8.17
Rat +ve	9.33	9.83
Rat -ve	2.17	2.5
Statistics
Best-fit values
Slope	0.9434
Y-intercept	0.532
X-intercept	-0.5639
1/slope	1.06
Std. Error
Slope	0.03908
Y-intercept	0.2965
95% Confidence Intervals
Slope	0.8190 to 1.068
Y-intercept	-0.4115 to 1.475
X-intercept	-1.769 to 0.3924
Goodness of Fit
R squared	0.9949
Sy.x	0.3466
Is slope significantly non-zero?
F	582.7
DFn	DFd	1	3
P value	0.0002
Deviation from zero?	Significant
Equation	Y = 0.9434*X + 0.5320
Data
Number of X values	5
Maximum number of Y replicates	1
Total number of values	5
Number of missing values	0

## Sheet: S19-S3 vs Sabin 3 Controls
Control IDs	Average S19-S3 Control Titers	Sabin 3 Control Titers
82/585	9.5	9.5
14/138	2	1.83
13/238	5.17	5
Rat +ve	3.83	3.17
Rat -ve	1.33	2.5
Statistics
Best-fit values
Slope	0.9303
Y-intercept	0.3381
X-intercept	-0.3634
1/slope	1.075
Std. Error
Slope	0.1144
Y-intercept	0.5996
95% Confidence Intervals
Slope	0.5664 to 1.294
Y-intercept	-1.570 to 2.246
X-intercept	-3.727 to 1.291
Goodness of Fit
R squared	0.9566
Sy.x	0.7421
Is slope significantly non-zero?
F	66.17
DFn	DFd	1	3
P value	0.0039
Deviation from zero?	Significant
Equation	Y = 0.9303*X + 0.3381
Data
Number of X values	5
Maximum number of Y replicates	1
Total number of values	5
Number of missing values	0
