# Supplementary material for: Evaluation of hyper-attenuated S19 poliovirus strains for use in poliovirus neutralization assays
Source: PLoS One. 2026 Feb 23;21(2):e0343816. doi: 10.1371/journal.pone.0343816 (PMC12928590; doi:10.1371/journal.pone.0343816)
Supplement: S2 File — (XLSX) [file pone.0343816.s002.xlsx]

## Sheet: S19-W1 vs Mahoney Controls
Control IDs	Average S19-W1 Control Titers	Mahoney Control Titers
82/585	11.39	10.5
14/140	7.28	7.5
13/238	7.72	6.83
Rat +ve	5.5	3.5
Rat -ve	2.5	2.5
Statistics
Best-fit values
Slope	0.9546
Y-intercept	-0.3997
X-intercept	0.4187
1/slope	1.048
Std. Error
Slope	0.154
Y-intercept	1.15
95% Confidence Intervals
Slope	0.4644 to 1.445
Y-intercept	-4.060 to 3.261
X-intercept	-6.725 to 2.935
Goodness of Fit
R squared	0.9275
Sy.x	1.002
Is slope significantly non-zero?
F	38.4
DFn	DFd	1	3
P value	0.0085
Deviation from zero?	Significant
Equation	Y = 0.9546*X - 0.3997
Data
Number of X values	5
Maximum number of Y replicates	1
Total number of values	5
Number of missing values	0

## Sheet: S19-W2 vs MEF-1 Controls
Control IDs	Average S19-W2 Control Titers	MEF-1 Control Titers
82/585	12.39	12.83
14/140	9.33	8.83
13/238	8.84	7.83
Rat +ve	11.5	10
Rat -ve	2.5	2.5
Statistics
Best-fit values
Slope	0.9586
Y-intercept	-0.145
X-intercept	0.1513
1/slope	1.043
Std. Error
Slope	0.1127
Y-intercept	1.078
95% Confidence Intervals
Slope	0.5999 to 1.317
Y-intercept	-3.575 to 3.285
X-intercept	-5.335 to 2.785
Goodness of Fit
R squared	0.9602
Sy.x	0.8736
Is slope significantly non-zero?
F	72.34
DFn	DFd	1	3
P value	0.0034
Deviation from zero?	Significant
Equation	Y = 0.9586*X - 0.1450
Data
Number of X values	5
Maximum number of Y replicates	1
Total number of values	5
Number of missing values	0

## Sheet: S19-W3 vs Saukett Controls
Control IDs	Average S19-W3 Control Titers	Saukett Control Titers
82/585	9.39	10.5
14/140	5.5	5.5
13/238	4.44	5.5
Rat +ve	7.42	7
Rat -ve	2.5	2.5
Statistics
Best-fit values
Slope	1.063
Y-intercept	-0.01662
X-intercept	0.01564
1/slope	0.941
Std. Error
Slope	0.1459
Y-intercept	0.9213
95% Confidence Intervals
Slope	0.5985 to 1.527
Y-intercept	-2.948 to 2.915
X-intercept	-4.715 to 1.995
Goodness of Fit
R squared	0.9465
Sy.x	0.7764
Is slope significantly non-zero?
F	53.07
DFn	DFd	1	3
P value	0.0053
Deviation from zero?	Significant
Equation	Y = 1.063*X - 0.01662
Data
Number of X values	5
Maximum number of Y replicates	1
Total number of values	5
Number of missing values	0
