# Supplementary material for: Evaluation of hyper-attenuated S19 poliovirus strains for use in poliovirus neutralization assays
Source: PLoS One. 2026 Feb 23;21(2):e0343816. doi: 10.1371/journal.pone.0343816 (PMC12928590; doi:10.1371/journal.pone.0343816)
Supplement: S3 File — (XLSX) [file pone.0343816.s003.xlsx]

## Sheet: S19-Sabin Intra-Assay Variabili
	S19-S1	S19-S1	S19-S1	S19-S2	S19-S2	S19-S2	S19-S3	S19-S3	S19-S3
Run	1	2	3	1	2	3	1	2	3
IHRS Titer	5.83	7.17	5.5	4.5	5.5	4.17	5.5	5.83	4.5
IHRS Titer	5.5	7.17	5.83	4.5	4.83	4.5	5.5	5.83	5.17
IHRS Titer	6.5	8.5	7.17	4.83	5.17	4.5	5.17	6.17	5.5
IHRS Titer	6.17	7.17	6.83	4.5	5.5	4.5	5.17	6.17	5.5
IHRS Titer	5.5	7.83	7.17	4.83	4.83	3.83	5.5	6.5	5.5
IHRS Titer	5.83	6.83	6.17	4.5	4.83	4.5	4.5	5.5	5.5
IHRS Titer	5.83	7.17	6.5	4.83	5.5	3.83	4.17	6.17	5.17
IHRS Titer	5.83	6.5	5.83	4.5	5.17	4.17	5.5	5.5	5.17
IHRS Titer	5.83	6.5	6.17	4.83	5.83	4.83	5.83	5.83	5.83
Statistics
	S19-S1	S19-S1	S19-S1	S19-S2	S19-S2	S19-S2	S19-S3	S19-S3	S19-S3
Run	1	2	3	1	2	3	1	2	3
Number of values	9	9	9	9	9	9	9	9	9
Minimum	5.5	6.5	5.5	4.5	4.83	3.83	4.17	5.5	4.5
Maximum	6.5	8.5	7.17	4.83	5.83	4.83	5.83	6.5	5.83
Range	1	2	1.67	0.33	1	1	1.66	1	1.33
Mean	5.869	7.204	6.352	4.647	5.24	4.314	5.204	5.944	5.316
Std. Deviation	0.31	0.6332	0.6047	0.1739	0.3649	0.3381	0.5373	0.3346	0.3757
Std. Error of Mean	0.1033	0.2111	0.2016	0.05798	0.1216	0.1127	0.1791	0.1115	0.1252
Coefficient of variation	0.05282	0.08789	0.0952	0.03743	0.06963	0.07837	0.1032	0.05629	0.07069
Geometric mean	5.862	7.181	6.327	4.644	5.229	4.302	5.178	5.936	5.303
Geometric SD factor	1.053	1.089	1.1	1.038	1.072	1.083	1.115	1.058	1.076

## Sheet: Wilds Intra-Assay Variability
	S19-W1	S19-W1	S19-W1	S19-W2	S19-W2	S19-W2	S19-W3	S19-W3	S19-W3
Run	1	2	3	1	2	3	1	2	3
IHRS Titers	6.83	6.17	6.17	5.5	4.83	4.83	5.83	5.83	4.83
IHRS Titers	6.5	6.83	6.17	5.83	4.83	5.17	5.5	6.5	5.5
IHRS Titers	7.17	6.17	5.17	6.5	5.5	5.17	6.5	5.5	5.17
IHRS Titers	6.5	5.83	5.83	6.17	5.17	5.5	6.17	5.5	5.17
IHRS Titers		5.5	6.5		5.17	4.83		5.5	4.83
Statistics
	S19-W1	S19-W1	S19-W1	S19-W2	S19-W2	S19-W2	S19-W3	S19-W3	S19-W3
Run	1	2	3	1	2	3	1	2	3
Number of values	4	5	5	4	5	5	4	5	5
Minimum	6.5	5.5	5.17	5.5	4.83	4.83	5.5	5.5	4.83
Maximum	7.17	6.83	6.5	6.5	5.5	5.5	6.5	6.5	5.5
Range	0.67	1.33	1.33	1	0.67	0.67	1	1	0.67
Mean	6.75	6.1	5.968	6	5.1	5.1	6	5.766	5.1
Std. Deviation	0.3203	0.4939	0.5051	0.4312	0.2809	0.2809	0.4312	0.4345	0.2809
Std. Error of Mean	0.1602	0.2209	0.2259	0.2156	0.1256	0.1256	0.2156	0.1943	0.1256
Coefficient of variation	0.04745	0.08096	0.08463	0.07187	0.05508	0.05508	0.07187	0.07535	0.05508
Geometric mean	6.744	6.084	5.95	5.988	5.094	5.094	5.988	5.754	5.094
Geometric SD factor	1.048	1.084	1.091	1.075	1.056	1.056	1.075	1.075	1.056
