# Supplementary material for: Evaluation of hyper-attenuated S19 poliovirus strains for use in poliovirus neutralization assays
Source: PLoS One. 2026 Feb 23;21(2):e0343816. doi: 10.1371/journal.pone.0343816 (PMC12928590; doi:10.1371/journal.pone.0343816)
Supplement: S4 File — (XLSX) [file pone.0343816.s004.xlsx]

## Sheet: S19-S1 vs Sabin 1 Samples
Sample ID	Average S19-S1 Titer	Sabin 1 Titer			Statistics
3032339077	6.67	6.83			Best-fit values
3032339093	4.83	4.83			Slope	0.9349
3032339052	3.5	2.5			Y-intercept	0.3422
3032339095	4.34	4.83			X-intercept	-0.3661
3032339073	10	9.83			1/slope	1.07
3032339064	9.34	9.17
3032339084	12.83	12.83			Std. Error
3032339100	2.5	2.5			Slope	0.0238
3032339070	8.33	8.17			Y-intercept	0.1954
3032339089	8.5	7.83
3032339058	5.34	6.5			95% Confidence Intervals
3032339087	13.83	12.83			Slope	0.8871 to 0.9828
3032339061	16.34	13.83			Y-intercept	-0.05059 to 0.7351
3032339063	2.5	2.5			X-intercept	-0.8238 to 0.05178
3032339088	2.67	2.5
3032339062	2.5	2.5			Goodness of Fit
3032339099	10.5	10.5			R squared	0.9698
3032339081	6.84	6.17			Sy.x	0.6532
3032339086	2.5	2.5
3032339067	5.67	5.83			Is slope significantly non-zero?
3032339075	11.67	10.83			F	1544
3032339096	5.17	5.17			DFn	DFd	1	48
3032339068	3.5	2.5			P value	<0.0001
3032339060	3	2.83			Deviation from zero?	Significant
3032339085	8	8.17
3032339055	10.83	11.83			Equation	Y = 0.9349*X + 0.3422
3032339065	8.17	8.5
3032339083	10.17	10.5			Data
3032339082	3.67	4.5			Number of X values	50
3032339080	2.5	2.5			Maximum number of Y replicates	1
3032339071	8.83	9.83			Total number of values	50
3032339090	8.5	9.5			Number of missing values	0
3032339092	11	11.17
3032339098	5	4.83
3032339069	7.67	8.17
3032339057	4.5	4.5
3032339056	9.83	8.83
3032339066	8.33	6.83
3032339091	15.34	14.83
3032339054	2.5	2.5
3032339079	14.67	13.5
3032339059	3.83	3.17
3032339072	5.5	6.5
3032339074	8.67	8.5
3032339094	3.84	4.17
3032339078	14.17	13.17
3032339101	2.5	2.5
3032339097	9.5	9.5
3032339053	8.84	8.5
3032339076	2.5	2.5

## Sheet: S19-S2 vs Sabin 2 Samples
Sample IDs	Average S19-S2 Titer	Sabin 2 Titer			Statistics
3032339077	6.17	6.5			Best-fit values
3032339093	4.72	4.83			Slope	1.019
3032339052	3.39	2.83			Y-intercept	0.4071
3032339095	9.61	9.17			X-intercept	-0.3997
3032339073	7.28	7.83			1/slope	0.9817
3032339064	8.72	8.17
3032339084	11.72	12.17			Std. Error
3032339100	3.83	4.5			Slope	0.02686
3032339070	9.72	10.83			Y-intercept	0.1896
3032339089	2.5	2.5
3032339058	4.94	4.5			95% Confidence Intervals
3032339087	9.95	10.5			Slope	0.9646 to 1.073
3032339061	13.61	13.5			Y-intercept	0.02587 to 0.7884
3032339063	4.05	4.17			X-intercept	-0.8127 to -0.02425
3032339088	4.72	5.5
3032339062	2.5	2.5			Goodness of Fit
3032339099	10.28	11.83			R squared	0.9677
3032339081	5.83	6.83			Sy.x	0.6171
3032339086	4.17	4.5
3032339067	3.83	4.17			Is slope significantly non-zero?
3032339075	6.17	7.17			F	1439
3032339096	4.06	4.5			DFn	DFd	1	48
3032339068	2.5	2.5			P value	<0.0001
3032339060	2.5	2.5			Deviation from zero?	Significant
3032339085	2.5	2.5
3032339055	7.06	8.83			Equation	Y = 1.019*X + 0.4071
3032339065	3.94	4.83
3032339083	8.06	9.5			Data
3032339082	3.83	4.83			Number of X values	50
3032339080	2.5	2.83			Maximum number of Y replicates	1
3032339071	10.28	11.5			Total number of values	50
3032339090	8.28	9.5			Number of missing values	0
3032339092	11.28	12.17
3032339098	5.28	5.83
3032339069	8.83	10.5
3032339057	8.5	9.83
3032339056	2.5	3.17
3032339066	3.83	4.17
3032339091	11.5	11.17
3032339054	4.06	4.83
3032339079	12.17	12.17
3032339059	2.5	2.83
3032339072	5.06	6.83
3032339074	7.83	8.83
3032339094	4.28	4.83
3032339078	11.16	10.83
3032339101	5.39	6.5
3032339097	11.05	11.17
3032339053	2.5	2.83
3032339076	2.5	2.83

## Sheet: S19-S3 vs Sabin 3 Samples
Sample IDs	Average S19-S3 Sample Titers	Sabin 3 Sample Titers			Statistics
3032339077	4.83	5.5			Best-fit values
3032339093	2.61	2.5			Slope	0.9943
3032339052	4.28	4.17			Y-intercept	0.2254
3032339095	11.83	11.83			X-intercept	-0.2267
3032339073	12.17	12.17			1/slope	1.006
3032339064	8.94	9.17
3032339084	13.83	13.5			Std. Error
3032339100	2.5	2.5			Slope	0.01775
3032339070	11.61	12.5			Y-intercept	0.1553
3032339089	2.5	2.5
3032339058	2.61	3.17			95% Confidence Intervals
3032339087	12.61	14.17			Slope	0.9586 to 1.030
3032339061	17.39	17.83			Y-intercept	-0.08684 to 0.5377
3032339063	2.5	2.5			X-intercept	-0.5578 to 0.08479
3032339088	2.5	2.5
3032339062	2.5	2.5			Goodness of Fit
3032339099	11.83	12.5			R squared	0.9849
3032339081	6.95	7.83			Sy.x	0.5946
3032339086	2.5	2.5
3032339067	2.5	2.5			Is slope significantly non-zero?
3032339075	11.72	11.83			F	3139
3032339096	3.39	4.17			DFn	DFd	1	48
3032339068	2.5	2.5			P value	<0.0001
3032339060	2.5	2.5			Deviation from zero?	Significant
3032339085	6.28	6.17
3032339055	14.72	14.17			Equation	Y = 0.9943*X + 0.2254
3032339065	5.39	6.5
3032339083	12.16	11.83			Data
3032339082	3.5	3.83			Number of X values	50
3032339080	2.5	2.5			Maximum number of Y replicates	1
3032339071	10.83	12.17			Total number of values	50
3032339090	11.16	12.17			Number of missing values	0
3032339092	14.83	13.5
3032339098	2.5	2.5
3032339069	11.28	10.5
3032339057	2.5	2.5
3032339056	8.5	9.17
3032339066	11.28	11.83
3032339091	13.72	13.17
3032339054	2.5	2.5
3032339079	14.5	14.5
3032339059	2.72	2.5
3032339072	11.61	11.17
3032339074	8.05	8.83
3032339094	4.95	5.17
3032339078	12.17	13.5
3032339101	3.28	4.17
3032339097	12.83	11.83
3032339053	2.5	2.5
3032339076	2.5	2.5
