# Supplementary material for: Evaluation of hyper-attenuated S19 poliovirus strains for use in poliovirus neutralization assays
Source: PLoS One. 2026 Feb 23;21(2):e0343816. doi: 10.1371/journal.pone.0343816 (PMC12928590; doi:10.1371/journal.pone.0343816)
Supplement: S5 File — (XLSX) [file pone.0343816.s005.xlsx]

## Sheet: S19-W1 vs Mahoney Samples
Sample IDs	Average S19-W1 Sample Titers	Mahoney Sample Titers			Statistics
3032339556	11.39	11.17			Best-fit values
3032339549	13.61	12.17			Slope	0.9266
3032339547	8.94	8.83			Y-intercept	-0.2964
3032339541	5.61	4.5			X-intercept	0.3199
3032339561	10.5	10.17			1/slope	1.079
3032339560	13.39	12.5
3032339546	2.61	2.5			Std. Error
3032339551	10.28	8.83			Slope	0.03637
3032339532	12.95	11.83			Y-intercept	0.3968
3032339534	8.06	6.5
3032339530	9.94	9.83			95% Confidence Intervals
3032339552	2.5	2.5			Slope	0.8532 to 1.000
3032339563	7.06	5.5			Y-intercept	-1.097 to 0.5044
3032339548	13.83	10.83			X-intercept	-0.5890 to 1.101
3032339567	8.06	6.17
3032339557	13.06	11.83			Goodness of Fit
3032339568	8.61	7.83			R squared	0.9392
3032339528	7.06	6.5			Sy.x	0.7842
3032339525	12.5	11.17
3032339529	11.05	9.83			Is slope significantly non-zero?
3032339545	13.28	11.17			F	649.2
3032339569	7.61	5.17			DFn	DFd	1	42
3032339544	13.83	10.5			P value	<0.0001
3032339535	11.5	9.83			Deviation from zero?	Significant
3032339527	11.72	10.17
3032339523	11.28	10.17			Equation	Y = 0.9266*X - 0.2964
3032339539	12.06	10.17
3032339538	12.95	12.83			Data
3032339553	9.5	8.83			Number of X values	44
3032339543	8.28	8.17			Maximum number of Y replicates	1
3032339537	17.5	17.83			Total number of values	44
3032339550	12.95	11.17			Number of missing values	0
3032339542	8.5	7.17
3032339570	10.5	9.5
3032339566	11.94	10.17
3032339554	11.05	10.5
3032339526	15.94	14.5
3032339562	12.39	11.83
3032339533	2.72	2.5
3032339555	11.16	9.83
3032339524	12.17	11.17
3032339558	8.95	8.83
3032339531	6.61	6.17
3032339564	12.94	12.5

## Sheet: S19-W2 vs MEF-1 Samples
Sample IDs	Average S19-W2 Sample Titers	MEF-1 Sample Titers			Statistics
3032339556	10.39	10.83			Best-fit values
3032339549	11.61	11.83			Slope	0.9765
3032339547	9.83	9.83			Y-intercept	-0.02862
3032339541	10.72	10.83			X-intercept	0.02931
3032339561	12.17	11.83			1/slope	1.024
3032339560	12.28	11.17
3032339546	6.83	7.17			Std. Error
3032339551	9.61	9.83			Slope	0.02219
3032339532	7.61	7.5			Y-intercept	0.2378
3032339534	5.61	5.5
3032339530	10.94	11.17			95% Confidence Intervals
3032339552	8.39	8.5			Slope	0.9317 to 1.021
3032339563	3.28	3.17			Y-intercept	-0.5085 to 0.4512
3032339548	14.83	13.83			X-intercept	-0.4832 to 0.4990
3032339567	10.17	9.83
3032339557	13.17	12.5			Goodness of Fit
3032339568	8.72	8.5			R squared	0.9788
3032339528	5.83	5.5			Sy.x	0.4894
3032339525	12.17	11.17
3032339529	10.61	10.17			Is slope significantly non-zero?
3032339545	12.61	12.17			F	1936
3032339569	7.5	6.5			DFn	DFd	1	42
3032339544	12.61	12.83			P value	<0.0001
3032339535	8.39	8.17			Deviation from zero?	Significant
3032339527	13.95	13.83
3032339523	13.83	14.5			Equation	Y = 0.9765*X - 0.02862
3032339539	7.94	8.83
3032339538	13.06	12.83			Data
3032339553	8.39	7.83			Number of X values	44
3032339543	12.28	11.5			Maximum number of Y replicates	1
3032339537	18.5	18.5			Total number of values	44
3032339550	11.83	11.5			Number of missing values	0
3032339542	3.94	3.83
3032339570	10.5	9.83
3032339566	8.72	8.17
3032339554	12.95	11.83
3032339526	16.5	15.5
3032339562	12.5	12.5
3032339533	3.5	3.5
3032339555	8.05	7.5
3032339524	10.17	9.5
3032339558	9.5	8.5
3032339531	3.95	3.5
3032339564	12.17	12.5

## Sheet: S19-W3 vs Saukett Samples
Sample IDs	Average S19-W3 Sample Titers	Saukett Sample Titers			Statistics
3032339556	12.55	13.5			Best-fit values
3032339549	13.06	13.17			Slope	1.016
3032339547	9.28	9.83			Y-intercept	-0.3023
3032339541	4.61	4.17			X-intercept	0.2976
3032339561	7.61	7.83			1/slope	0.9846
3032339560	11.95	12.17
3032339546	3.94	2.83			Std. Error
3032339551	9.72	8.83			Slope	0.04144
3032339532	11.17	10.83			Y-intercept	0.413
3032339534	8.5	8.17
3032339530	2.61	2.5			95% Confidence Intervals
3032339552	7.28	7.17			Slope	0.9320 to 1.099
3032339563	6.72	3.17			Y-intercept	-1.136 to 0.5312
3032339548	12.5	12.83			X-intercept	-0.5666 to 1.039
3032339567	5.94	5.5
3032339557	13.28	13.17			Goodness of Fit
3032339568	2.61	2.5			R squared	0.9346
3032339528	2.83	3.83			Sy.x	1
3032339525	13.06	12.5
3032339529	10.72	9.83			Is slope significantly non-zero?
3032339545	12.5	12.83			F	600.6
3032339569	8.83	7.83			DFn	DFd	1	42
3032339544	13.28	13.83			P value	<0.0001
3032339535	11.17	12.5			Deviation from zero?	Significant
3032339527	13.17	12.83
3032339523	11.72	11.17			Equation	Y = 1.016*X - 0.3023
3032339539	11.39	12.5
3032339538	6.28	5.17			Data
3032339553	5.5	7.17			Number of X values	44
3032339543	9.06	7.83			Maximum number of Y replicates	1
3032339537	10.17	9.17			Total number of values	44
3032339550	12.39	13.17			Number of missing values	0
3032339542	3.17	2.5
3032339570	9.28	9.5
3032339566	12.05	12.17
3032339554	14.39	13.83
3032339526	15.61	13.17
3032339562	10.28	11.83
3032339533	2.72	2.5
3032339555	12.83	12.17
3032339524	7.28	6.83
3032339558	9.89	9.5
3032339531	3.72	3.83
3032339564	11.61	13.17
